# Supplementary material for: Association of Chronic Hyperglycemia and Glycemic Variability with Mortality in COVID-19: Meta-Analysis of Cohort Studies
Source: Medicina (Kaunas). 2026 Feb 2;62(2):310. doi: 10.3390/medicina62020310 (PMC12943785; doi:10.3390/medicina62020310)
Supplement: Supplementary file 1 [file medicina-62-00310-s001.zip]

Archive with 1 entries (1 files):
- medicina-4076854-supplementary.pdf
